# Supplementary material for: Canned complementary porridges for infants and young children (6–23 months) based on African indigenous crops; nutritional content, consistency, sensory, and affordability compared to traditional porridges based on maize and finger millet
Source: Matern Child Nutr. 2024 Nov 5;21(1):e13752. doi: 10.1111/mcn.13752 (PMC11650055; doi:10.1111/mcn.13752)
Supplement: Supplementary file 2 — Supporting information. [file MCN-21-e13752-s002.xlsx]

## Sheet: Data
Canned Complementary Porridge
	Sales required
				Year 1	Year 2	Year 3	Year 4	Year 5	Year 6	Year 7	Year 8	Year 9	Year 10
				7257600	8.1648e+06	9072000	9072000	9072000	9072000	9072000	9072000	9072000	9072000
				Year 1	Year 2	Year 3	Year 4	Year 5	Year 6	Year 7	Year 8	Year 9	Year 10
	Present usage (extrapolated)			0.8	0.9	1	1	1	1	1	1	1	1
	Amounts
	Target price per can	0.35
	Cans produced annually	25920000		20736000	23328000	25920000	25920000	25920000	25920000	25920000	25920000	25920000	25920000
				Year 1	Year 2	Year 3	Year 4	Year 5	Year 6	Year 7	Year 8	Year 9	Year 10
	Total Kenya Market Potential
	Royalty Rate	0.05		344736	387828	430920	430920	430920	430920	430920	430920	430920	430920
	NPV(@15%) of royalty Revenue
	Valuation using Monte carlo (25 percentile)		(market size between 10 and 50%)
	Valuation using Monte carlo (25 percentile)		(market size between 10 and 90%)
	TOTAL SALES over 10 years	87998400
	IRR (Real)	0.424024
	NPV (@ Cost of Capital over 10 years)	2.21495e+06

## Sheet: Equipment
Equipment				kW (average load pr h)	kWh	m3/h	Nm3 pr day	Fuel (petrol)	cans/h
	Equipment	Quantity	Investment	Electrical needs	Electric needds pr. 1000 kg	Water consumption	Pressurised air consumption	Comments	Capacity
1	Mixing / pre-boiling kettel 600 l	2	60000	84	48.6111	0.05	10	Does not include water for the porridge	10909.1
2	Crates (Eurobin-type) 200 l	12	9600		0
3	Bin washing machine	1	35000	1.5	0.868056	0.15
4	Bin lifter/tilter	2	16000	1	0.578704		20
5	Filling and dosing machine w. can dispenser	1	180000		0		20		7200
6	Conveyors	6	16000	4.2	2.43056
7	Can buffer table	2	8000		0
8	Seaming machine w. lid dispenser	1	250000	1	0.578704		2.5		7200
9	Autocalve baskets	24	50000		0
10	Autoclave basket bottom lifter	2	12000	0.3	0.173611		11.25
11	Autocalves Ø1300 nn, 6 baskets each	2	300000	4	2.31481	0.25	54	Heat provided from Steam boiler not included here, water consumption does not include cooling water whic is expected to be recirculated.	9600
12	Steam boiler, electric, 2 tons	1	160000	133.681	77.3614	0.0594136		Steam delivered to autocalves, heating og kettles not included
13	Worktables (for packaging of cans in cardboard boxes or equivalent)	4	2000		0
14	Labeling machine	1	11000	0.5	0.289352		25		13200
15	Forklifts, washing gear etc.		10000		0
16	Laboratory / QA-equipment (incubators, can seam inspection tools, thermometers/temperature loggers etc.)		8000		0
17	Personel requirements (wardrobe interior etc)		2000		0
18	Cleaning utensils/water/detargents		1000		0
19	Draining of autoclave baskets after processing, manual tilter		3500		0
	Consumables		1000		0
	Packaging (cans w lid, cardbord, pallets)		17280		0
	Labelling		1000		0
TOTAL		EUR	1153380	230.181	133.206	0.509414	142.75	0
					Per hr or Per shift of 10000kg
					Cost of water
					Electricity= Euro 0.10/KW
					Water half

## Sheet: Material VCOP
	Variable Cost of Production
		Raw material
	Item	Cost	Unit price
	0.19€/Can	4924800	0.19	€/kg
	Consumables	49248	@ 0.1% of grain cost
	Labour	422500
	Packaging	5396.55	@ 0.1% of direct cost
	Utilities - Electricity cost	345271
	Utilities - Water cost	660.2
	Total:	5.74788e+06

## Sheet: Input
INPUT ASSUMPTIONS FOR PRODUCTION
1. General Assumptions
1	Model is in constant money
2	Model is for a single product
3	Capital investment all in year 0, followed by first production in year 1
4	All financing received in year 0
5	Interest payments begin in year 1
6	No repayment of long-term debt assumed
7	Labour costs are total-cost-to-company
8	Discount Cash Flow Valuation
	- Zero growth assumed
	- Cost of Capital is inflation free weighted average cost of capital (WACC)
9	No infrastructure is build - accomodated in rented facility
2. Production:
	Year	1	2	3	4	5	6	7	8	9	10
	Capacity	0.8	0.9	1	1	1	1	1	1	1	1
	Exchange Rate ($/unit)	7.3
	Distribution Costs	0.08	of sales price
3. Sales:
	Target price per can	0.35	Eur/kg
	Sales required	9072000
	Market penetration
	Total Kenya Market Potential
	Total Market penetration RSA
	Full Capacity (Units)	25920000	Sales powder)
	Revenue	9072000
	Variable cost	0.221754	per kg powder
	Capital Cost (EUR)	1153380
	Depreciation	Rate	Years
	Plant and Equipment	0.1	10
5. Funding:
	Debt:Equity ratio	0.4
	Long-term Interest Rate	0.1
	Tax rate	0.29
	Real Cost of Capital	0.15
6. Working Capital:
	Debtors Days	30
	Creditors Days	45
	Stock Days	14
7. Working Capital:

## Sheet: Assumptions
INPUT ASSUMPTIONS FOR PRODUCTION
1. General Assumptions
1	Model is in constant money
2	Model is for a single product
3	Capital investment all in year 0, followed by first production in year 1
4	All financing received in year 0
5	Interest payments begin in year 1
6	No repayment of long-term debt assumed
7	Labour costs are total-cost-to-company
8	Discount Cash Flow Valuation
9	Fomulation cost = Euro 0.19
10	Sales price= Euro 0.35
11	No infrastructure is build - accomodated in rented facility
12	Total can produced per day =86,400
	Capacity pr 12 h effective production time pr. day	86400	cans/day
	Autoclave runs pr day:	6	runs/day	1.5
				2
		10368	Kg /shift
		10.368	ton
		10.368
		1.728	ton/load

## Sheet: Calculation
FIVE YEAR COST CALCULATION FOR PRODUCTION
EUR		0	1	2	3	4	5	6	7	8	9	10
Capacity			0.8	0.9	1	1	1	1	1	1	1	1
Units Produced (unit)			20736000	23328000	25920000	25920000	25920000	25920000	25920000	25920000	25920000	25920000
Sales (units)			20736000	23328000	25920000	25920000	25920000	25920000	25920000	25920000	25920000	25920000
Inventory (unit)			795353	894773	994192	994192	994192	994192	994192	994192	994192	994192
Units Sold (unit)			1.99406e+07	2.32286e+07	2.58206e+07	25920000	25920000	25920000	25920000	25920000	25920000	25920000
REVENUE			7257600	8.1648e+06	9072000	9072000	9072000	9072000	9072000	9072000	9072000	9072000		87998400
Sales			7257600	8.1648e+06	9072000	9072000	9072000	9072000	9072000	9072000	9072000	9072000
DIRECT COSTS			5.60141e+06	6.24877e+06	6.89614e+06	6.89614e+06	6.89614e+06	6.89614e+06	6.89614e+06	6.89614e+06	6.89614e+06	6.89614e+06
Variable Costs			4.5983e+06	5.17309e+06	5.74788e+06	5.74788e+06	5.74788e+06	5.74788e+06	5.74788e+06	5.74788e+06	5.74788e+06	5.74788e+06
Materials			4.5983e+06	5.17309e+06	5.74788e+06	5.74788e+06	5.74788e+06	5.74788e+06	5.74788e+06	5.74788e+06	5.74788e+06	5.74788e+06
Distribution Costs			580608	653184	725760	725760	725760	725760	725760	725760	725760	725760
Labour			422500	422500	422500	422500	422500	422500	422500	422500	422500	422500
INDIRECT COSTS			935898	1026618	1117338	1117338	1117338	210138	210138	210138	210138	210138
Labour			94800	94800	94800	94800	94800	94800	94800	94800	94800	94800
Depreciation			115338	115338	115338	115338	115338	115338	115338	115338	115338	115338
Operating Expenses			725760	816480	907200	907200	907200	0	0	0	0	0
NET WORKING CAPITAL			120779	140362	159945	159945	159945	159945	159945	159945	159945	159945
Accounts Receivable			596515	671079	745644	745644	745644	745644	745644	745644	745644	745644
Inventory			214849	239679	264509	264509	264509	264509	264509	264509	264509	264509
Accounts Payable			690585	770397	850208	850208	850208	850208	850208	850208	850208	850208
Change in Working Capital			120779	19582.8	19582.8	0	0	0	0	0	0	0
FIXED CAPITAL		1153380	0	0	0	0	0	0	0	0	0	0
Plant & Equipment		1153380
DEPRECIATION		0	115338	115338	115338	115338	115338	115338	115338	115338	115338	115338
		0	1	1	1	1	1	1	1	1	1	1
		0	1	2	3	4	5	6	7	8	9	10
NET FIXED ASSETS		1153380	1038042	922704	807366	692028	576690	461352	346014	230676	115338	0
Gross Asset Value		1153380	1153380	1153380	1153380	1153380	1153380	1153380	1153380	1153380	1153380	1153380
Accumulated Depreciation		0	115338	230676	346014	461352	576690	692028	807366	922704	1038042	1153380
EQUITY		692028	692028	692028	692028	692028	692028	692028	692028	692028	692028	692028
DEBT		461352	461352	461352	461352	461352	461352	461352	461352	461352	461352	461352

## Sheet: Labour
LABOUR CALCULATION FOR PRODUCTION
	EUR	Number	Annual salary (TCC)		1	2	3	4	5	6	7	8	9	10
DIRECT LABOUR
	Production manager	1	35000		35000	35000	35000	35000	35000	35000	35000	35000	35000	35000
	Operators	12	16000		192000	192000	192000	192000	192000	192000	192000	192000	192000	192000
	Labourers	15	8500		127500	127500	127500	127500	127500	127500	127500	127500	127500	127500
	Quality controller	1	20000		20000	20000	20000	20000	20000	20000	20000	20000	20000	20000
	Technician	3	16000		48000	48000	48000	48000	48000	48000	48000	48000	48000	48000
					0	0	0	0	0	0	0	0	0	0
TOTAL DIRECT LABOUR					422500	422500	422500	422500	422500	422500	422500	422500	422500	422500
INDIRECT LABOUR
Sales & Marketing
	Product Manager	2	19500		39000	39000	39000	39000	39000	39000	39000	39000	39000	39000
					39000	39000	39000	39000	39000	39000	39000	39000	39000	39000
General & Administration
	Accounting	1	18000		18000	18000	18000	18000	18000	18000	18000	18000	18000	18000
	Cleaner	6	6300		37800	37800	37800	37800	37800	37800	37800	37800	37800	37800
					55800	55800	55800	55800	55800	55800	55800	55800	55800	55800
TOTAL INDIRECT LABOUR					94800	94800	94800	94800	94800	94800	94800	94800	94800	94800
		41
	Scenario:
	In-house
	Washing
	Slicing
	Drying
	Grinding
	Extraction and filter
	Outsource
	Analysis

## Sheet: Expenses
Expenses
(EUR)		1	2	3	4	5
Communications
Travel (Local and international)
Advertising
Conference expenses
Brochures and Literature
Customer Service
Technical Support
Recruiting and Relocation
Subcontract Services
Materials
Rent
Water and Utilities
Legal and Accounting
Equipment Leases
Insurance
Supplies and Postage
Total Operating Expenses		0	0	0	0	0
or
If insufficient information available:
Assume Operating Expenses a Percentage of Revenue say:			0.1
Then input correct figure into Worksheet: Calculations row 19
		1	2	3	4	5
Total Operating Expenses		725760	816480	907200	907200	907200

## Sheet: Income Statement
Income Statement of Canned Complementary Porridge
(EUR)		1	2	3	4	5	6	7	8	9	10
Revenue		7257600	8.1648e+06	9072000	9072000	9072000	9072000	9072000	9072000	9072000	9072000
Less Royalties	0.05	-344736	-387828	-430920	-430920	-430920	-430920	-430920	-430920	-430920	-430920
Less: Cost of Good Sold		-5.60141e+06	-6.24877e+06	-6.89614e+06	-6.89614e+06	-6.89614e+06	-6.89614e+06	-6.89614e+06	-6.89614e+06	-6.89614e+06	-6.89614e+06
Gross Profit		1.31146e+06	1.5282e+06	1.74494e+06	1.74494e+06	1.74494e+06	1.74494e+06	1.74494e+06	1.74494e+06	1.74494e+06	1.74494e+06
Gross Profit Margin		0.180701	0.187169	0.192344	0.192344	0.192344	0.192344	0.192344	0.192344	0.192344	0.192344
Less: Operating Expenses		-935898	-1026618	-1117338	-1117338	-1117338	-210138	-210138	-210138	-210138	-210138
Earnings before Interest and Tax (EBIT)		375558	501582	627606	627606	627606	1.53481e+06	1.53481e+06	1.53481e+06	1.53481e+06	1.53481e+06
Operating Margin		0.0517468	0.0614322	0.0691806	0.0691806	0.0691806	0.169181	0.169181	0.169181	0.169181	0.169181
Less: Interest Paid		-46135.2	-46135.2	-46135.2	-46135.2	-46135.2	-46135.2	-46135.2	-46135.2	-46135.2	-46135.2
Earnings before Tax (EBT)		329422	455447	581471	581471	581471	1.48867e+06	1.48867e+06	1.48867e+06	1.48867e+06	1.48867e+06
Cumulative earnings before taxes		329422	784869	1.36634e+06	1.94781e+06	2.52928e+06	4.01795e+06	5.50663e+06	6.9953e+06	8.48397e+06	9.97264e+06
Tax		-95532.5	-132080	-168627	-168627	-168627	-431715	-431715	-431715	-431715	-431715
Net Earnings		233890	323367	412845	412845	412845	1.05696e+06	1.05696e+06	1.05696e+06	1.05696e+06	1.05696e+06
		0.0322269	0.039605	0.0455076	0.0455076	0.0455076	0.116508	0.116508	0.116508	0.116508	0.116508
Cumulative Retained Earnings		233890	557257	970102	1.38295e+06	1.79579e+06	2.85275e+06	3.9097e+06	4.96666e+06	6.02362e+06	7.08057e+06

## Sheet: Cash Flow Statement
Cash Flow Statement of Canned Complementary Porridge
(Rands)		0	1	2	3	4	5	6	7	8	9	10
OPERATING ACTIVITIES
Net Earnings		0	233890	323367	412845	412845	412845	1.05696e+06	1.05696e+06	1.05696e+06	1.05696e+06	1.05696e+06
Add:Depreciation		0	115338	115338	115338	115338	115338	115338	115338	115338	115338	115338
Less: Increase in Working Capital		0	-120779	-19582.8	-19582.8	0	0	0	0	0	0	0
Net Cash Provided by Operating Activities		0	228449	419122	508600	528183	528183	1.17229e+06	1.17229e+06	1.17229e+06	1.17229e+06	1.17229e+06
INVESTING ACTIVITIES
Plant & Equipment		-1153380	0	0	0	0	0	0	0	0	0	0
Net Cash Used in Investing Activities		-1153380	0	0	0	0	0	0	0	0	0	0
FINANCING ACTIVITIES
Increase in Long Term Debt		461352	0	0	0	0	0	0	0	0	0	0
Increase in Equity		692028	0	0	0	0	0	0	0	0	0	0
Net Cash Provided by Financing		1153380	0	0	0	0	0	0	0	0	0	0
INCREASE/(DECREASE) IN CASH		0	228449	419122	508600	528183	528183	1.17229e+06	1.17229e+06	1.17229e+06	1.17229e+06	1.17229e+06
CASH AT END OF YEAR		0	228449	647571	1.15617e+06	1.68435e+06	2.21254e+06	3.38483e+06	4.55713e+06	5.72942e+06	6.90171e+06	8.07401e+06

[truncated: 4 more sheets: Balance Sheet, Discount Cash Flow, Canned Complementary Porridge, Sheet2]
